# Supplementary material for: Hydrogen Stable Isotopes Indicate Reverse Migration of Fall Armyworm in North America
Source: Insects. 2025 Apr 29;16(5):471. doi: 10.3390/insects16050471 (PMC12112527; doi:10.3390/insects16050471)
Supplement: Supplementary file 1 [file insects-16-00471-s001.zip]

Archive with 1 entries (1 files):
- insects-3527188-supplementary.pdf
